# Supplementary material for: Ex Situ Conservation Priorities for the Wild Relatives of Potato (Solanum L. Section Petota)
Source: PLoS One. 2015 Apr 29;10(4):e0122599. doi: 10.1371/journal.pone.0122599 (PMC4414521; doi:10.1371/journal.pone.0122599)
Supplement: S2 File — (ZIP) [file pone.0122599.s004.zip]

Archive with 1 entries (1 files):
- S2_File.kmz
